# Supplementary material for: New evidences on the altered gut microbiota in autism spectrum disorders
Source: Microbiome. 2017 Feb 22;5:24. doi: 10.1186/s40168-017-0242-1 (PMC5320696; doi:10.1186/s40168-017-0242-1)
Supplement: Additional file 12: Table S9. — Correspondences among deposited metagenomic data and samples. (XLS 70 kb) [file 40168_2017_242_MOESM12_ESM.xls]

## Sheet: 16S
Sample_unique_name	Health_status	Constipation	Calprotectin (ug/g)	CARS	ERS (mm/h)	serum IgA (mg/ml)	File_name	Study_accession	Sample_accession	Experiment_accession	Run_accession
AD109	Autism	no	51.3	46	3	138	AUTISMO1_16S.MID44.fastq	PRJEB15418	ERS1353205	ERX1707508	ERR1637175
AD121	Autism	NA	40.1	48	NA	71	AUTISMO1_16S.MID45.fastq	PRJEB15418	ERS1353206	ERX1707509	ERR1637176
AD122	Autism	yes	114.6	50	2	192	AUTISMO1_16S.MID46.fastq	PRJEB15418	ERS1353207	ERX1707510	ERR1637177
AD128	Autism	no	36.9	39	4	207	AUTISMO1_16S.MID50.fastq	PRJEB15418	ERS1353229	ERX1707511	ERR1637178
AD14	Autism	no	12.4	40	21	137	AUTISMO1_16S.MID1.fastq	PRJEB15418	ERS1353195	ERX1707490	ERR1637157
AD152	Autism	no	33.5	42	60	88	AUTISMO2_16S.MID1.fastq	PRJEB15418	ERS1353233	ERX1707527	ERR1637194
AD156	Autism	no	35.9	48	22	147	AUTISMO2_16S.MID7.fastq	PRJEB15418	ERS1353209	ERX1707551	ERR1637218
AD169	Autism	NA	135.7	40	18	63	AUTISMO2_16S.MID13.fastq	PRJEB15418	ERS1353212	ERX1707531	ERR1637198
AD170	Autism	NA	101.8	56	NA	NA	AUTISMO2_16S.MID14.fastq	PRJEB15418	ERS1353224	ERX1707532	ERR1637199
AD18	Autism	no	150	42	2	89	AUTISMO1_16S.MID7.fastq	PRJEB15418	ERS1353199	ERX1707517	ERR1637184
AD185	Autism	no	57.8	50	2	34	AUTISMO2_16S.MID16.fastq	PRJEB15418	ERS1353225	ERX1707533	ERR1637200
AD186	Autism	NA	45.5	46	17	156	AUTISMO2_16S.MID17.fastq	PRJEB15418	ERS1353226	ERX1707534	ERR1637201
AD194	Autism	no	41	50	22	296	AUTISMO2_16S.MID19.fastq	PRJEB15418	ERS1353227	ERX1707535	ERR1637202
AD196	Autism	no	36	48	2	54	AUTISMO2_16S.MID20.fastq	PRJEB15418	ERS1353228	ERX1707536	ERR1637203
AD197	Autism	no	15	42	8	281	AUTISMO2_16S.MID22.fastq	PRJEB15418	ERS1353230	ERX1707537	ERR1637204
AD198	Autism	no	74.4	48	25	70	AUTISMO2_16S.MID24.fastq	PRJEB15418	ERS1353231	ERX1707538	ERR1637205
AD202	Autism	yes	23.1	57	NA	153	AUTISMO2_16S.MID28.fastq	PRJEB15418	ERS1353232	ERX1707539	ERR1637206
AD203	Autism	no	15	35	8	156	AUTISMO2_16S.MID29.fastq	PRJEB15418	ERS1353234	ERX1707540	ERR1637207
AD204	Autism	no	403.9	40	12	66	AUTISMO2_16S.MID33.fastq	PRJEB15418	ERS1353235	ERX1707541	ERR1637208
AD208	Autism	no	15	52	5	188	AUTISMO2_16S.MID36.fastq	PRJEB15418	ERS1353236	ERX1707542	ERR1637209
AD216	Autism	no	15	48	4	54	AUTISMO2_16S.MID41.fastq	PRJEB15418	ERS1353237	ERX1707543	ERR1637210
AD258	Autism	yes	NA	32	28	82	AUTISMO2_16S.MID44.fastq	PRJEB15418	ERS1353238	ERX1707545	ERR1637212
AD259	Autism	no	83.4	42	NA	75	AUTISMO2_16S.MID45.fastq	PRJEB15418	ERS1353239	ERX1707546	ERR1637213
AD26	Autism	no	8	39	8	158	AUTISMO1_16S.MID13.fastq	PRJEB15418	ERS1353172	ERX1707494	ERR1637161
AD260	Autism	yes	22.4	36	NA	70	AUTISMO2_16S.MID46.fastq	PRJEB15418	ERS1353240	ERX1707547	ERR1637214
AD262	Autism	NA	80.7	40	NA	NA	AUTISMO2_16S.MID50.fastq	PRJEB15418	ERS1353241	ERX1707548	ERR1637215
AD27	Autism	no	14.6	45	2	26	AUTISMO1_16S.MID14.fastq	PRJEB15418	ERS1353175	ERX1707495	ERR1637162
AD28	Autism	NA	28.1	45	6	161	AUTISMO1_16S.MID16.fastq	PRJEB15418	ERS1353190	ERX1707496	ERR1637163
AD29	Autism	yes	55.2	52	22	97	AUTISMO1_16S.MID17.fastq	PRJEB15418	ERS1353191	ERX1707497	ERR1637164
AD30	Autism	no	10.9	54	7	181	AUTISMO1_16S.MID19.fastq	PRJEB15418	ERS1353192	ERX1707498	ERR1637165
AD31	Autism	no	20.3	40	4	67	AUTISMO1_16S.MID20.fastq	PRJEB15418	ERS1353193	ERX1707499	ERR1637166
AD32	Autism	no	23.7	46	2	75	AUTISMO2_16S.MID42.fastq	PRJEB15418	ERS1353194	ERX1707544	ERR1637211
AD40	Autism	no	77.6	57	7	234	AUTISMO1_16S.MID22.fastq	PRJEB15418	ERS1353196	ERX1707500	ERR1637167
AD48	Autism	no	91.2	56	30	129	AUTISMO1_16S.MID24.fastq	PRJEB15418	ERS1353197	ERX1707501	ERR1637168
AD49	Autism	no	9.8	50	2	55	AUTISMO1_16S.MID28.fastq	PRJEB15418	ERS1353198	ERX1707502	ERR1637169
AD61	Autism	no	11.2	56	8	280	AUTISMO1_16S.MID29.fastq	PRJEB15418	ERS1353200	ERX1707503	ERR1637170
AD62	Autism	no	44.1	50	2	225	AUTISMO1_16S.MID33.fastq	PRJEB15418	ERS1353201	ERX1707504	ERR1637171
AD67	Autism	no	123.7	55	4	176	AUTISMO1_16S.MID36.fastq	PRJEB15418	ERS1353202	ERX1707505	ERR1637172
AD89	Autism	no	33.2	52	8	60	AUTISMO1_16S.MID41.fastq	PRJEB15418	ERS1353203	ERX1707506	ERR1637173
AD95	Autism	no	47.5	33	11	133	AUTISMO1_16S.MID42.fastq	PRJEB15418	ERS1353204	ERX1707507	ERR1637174
HC13	Neurotypical	no	NA	NA	NA	NA	RETT1_16S.MID94.fastq	PRJEB12607	ERS1049016	ERX1305640	ERR1233702
HC20	Neurotypical	no	NA	NA	NA	NA	RETT1_16S.MID106.fastq	PRJEB12607	ERS1049018	ERX1305642	ERR1233704
HC21	Neurotypical	no	NA	NA	NA	NA	RETT1_16S.MID121.fastq	PRJEB12607	ERS1049019	ERX1305643	ERR1233705
HC22	Neurotypical	no	NA	NA	NA	NA	RETT1_16S.MID122.fastq	PRJEB12607	ERS1049020	ERX1305644	ERR1233706
HC23	Neurotypical	no	NA	NA	NA	NA	RETT1_16S.MID125.fastq	PRJEB12607	ERS1049021	ERX1305645	ERR1233707
HC30	Neurotypical	no	NA	NA	NA	NA	RETT1_16S.MID91.fastq	PRJEB12607	ERS1049024	ERX1305648	ERR1233710
HC45	Neurotypical	no	NA	NA	NA	NA	RETT1_16S.MID71.fastq	PRJEB12607	ERS1049036	ERX1305660	ERR1233722
HC47	Neurotypical	no	NA	NA	NA	NA	RETT1_16S.MID79.fastq	PRJEB12607	ERS1049038	ERX1305662	ERR1233724
HC48	Neurotypical	no	NA	NA	NA	NA	RETT1_16S.MID82.fastq	PRJEB12607	ERS1049039	ERX1305663	ERR1233725
NT1	Neurotypical	no	NA	NA	NA	NA	AUTISMO1_16S.MID54.fastq	PRJEB15418	ERS1353208	ERX1707512	ERR1637179
NT10	Neurotypical	no	15.00	NA	NA	NA	AUTISMO1_16S.MID77.fastq	PRJEB15418	ERS1353179	ERX1707519	ERR1637186
NT11	Neurotypical	no	73.8	NA	NA	NA	AUTISMO1_16S.MID79.fastq	PRJEB15418	ERS1353180	ERX1707520	ERR1637187
NT12	Neurotypical	no	15.00	NA	NA	NA	AUTISMO1_16S_MFB035.MID82.fastq	PRJEB15418	ERS1353182	ERX1707525	ERR1637192
NT13	Neurotypical	yes	119.4	NA	NA	NA	AUTISMO1_16S_MFB037.MID82.fastq	PRJEB15418	ERS1353181	ERX1707526	ERR1637193
NT14	Neurotypical	no	15.00	NA	NA	NA	AUTISMO1_16S.MID84.fastq	PRJEB15418	ERS1353183	ERX1707521	ERR1637188
NT15	Neurotypical	yes	15.00	NA	NA	NA	AUTISMO1_16S.MID85.fastq	PRJEB15418	ERS1353184	ERX1707522	ERR1637189
NT16	Neurotypical	yes	97.00	NA	NA	NA	AUTISMO1_16S.MID92.fastq	PRJEB15418	ERS1353185	ERX1707523	ERR1637190
NT17	Neurotypical	no	31.3	NA	NA	NA	AUTISMO1_16S.MID94.fastq	PRJEB15418	ERS1353186	ERX1707524	ERR1637191
NT18	Neurotypical	no	73.2	NA	NA	NA	AUTISMO2_16S.MID61.fastq	PRJEB15418	ERS1353242	ERX1707549	ERR1637216
NT19	Neurotypical	no	20.2	NA	NA	NA	AUTISMO2_16S.MID67.fastq	PRJEB15418	ERS1353210	ERX1707550	ERR1637217
NT2	Neurotypical	no	NA	NA	NA	NA	AUTISMO1_16S.MID105.fastq	PRJEB15418	ERS1353187	ERX1707491	ERR1637158
NT20	Neurotypical	no	62.5	NA	NA	NA	AUTISMO2_16S.MID71.fastq	PRJEB15418	ERS1353211	ERX1707552	ERR1637219
NT21	Neurotypical	yes	15	NA	NA	NA	AUTISMO2_16S.MID77.fastq	PRJEB15418	ERS1353213	ERX1707553	ERR1637220
NT22	Neurotypical	no	50.5	NA	NA	NA	AUTISMO2_16S.MID79.fastq	PRJEB15418	ERS1353214	ERX1707554	ERR1637221
NT23	Neurotypical	no	15	NA	NA	NA	AUTISMO2_16S.MID82.fastq	PRJEB15418	ERS1353215	ERX1707555	ERR1637222
NT24	Neurotypical	no	74.4	NA	NA	NA	AUTISMO2_16S.MID84.fastq	PRJEB15418	ERS1353216	ERX1707556	ERR1637223
NT25	Neurotypical	no	99.1	NA	NA	NA	AUTISMO2_16S.MID85.fastq	PRJEB15418	ERS1353217	ERX1707557	ERR1637224
NT26	Neurotypical	yes	26.8	NA	NA	NA	AUTISMO2_16S.MID91.fastq	PRJEB15418	ERS1353219	ERX1707558	ERR1637225
NT27	Neurotypical	yes	15	NA	NA	NA	AUTISMO2_16S.MID92.fastq	PRJEB15418	ERS1353218	ERX1707559	ERR1637226
NT28	Neurotypical	no	75.8	NA	NA	NA	AUTISMO2_16S.MID94.fastq	PRJEB15418	ERS1353220	ERX1707560	ERR1637227
NT29	Neurotypical	yes	25.7	NA	NA	NA	AUTISMO2_16S.MID105.fastq	PRJEB15418	ERS1353221	ERX1707528	ERR1637195
NT3	Neurotypical	no	NA	NA	NA	NA	AUTISMO1_16S.MID55.fastq	PRJEB15418	ERS1353173	ERX1707513	ERR1637180
NT30	Neurotypical	yes	69.5	NA	NA	NA	AUTISMO2_16S.MID106.fastq	PRJEB15418	ERS1353222	ERX1707529	ERR1637196
NT31	Neurotypical	yes	27.2	NA	NA	NA	AUTISMO2_16S.MID121.fastq	PRJEB15418	ERS1353223	ERX1707530	ERR1637197
NT4	Neurotypical	no	NA	NA	NA	NA	AUTISMO1_16S.MID106.fastq	PRJEB15418	ERS1353188	ERX1707492	ERR1637159
NT5	Neurotypical	no	NA	NA	NA	NA	AUTISMO1_16S.MID58.fastq	PRJEB15418	ERS1353174	ERX1707514	ERR1637181
NT6	Neurotypical	no	NA	NA	NA	NA	AUTISMO1_16S.MID121.fastq	PRJEB15418	ERS1353189	ERX1707493	ERR1637160
NT7	Neurotypical	no	NA	NA	NA	NA	AUTISMO1_16S.MID61.fastq	PRJEB15418	ERS1353176	ERX1707515	ERR1637182
NT8	Neurotypical	yes	500.00	NA	NA	NA	AUTISMO1_16S.MID67.fastq	PRJEB15418	ERS1353177	ERX1707516	ERR1637183
NT9	Neurotypical	yes	98.2	NA	NA	NA	AUTISMO1_16S.MID71.fastq	PRJEB15418	ERS1353178	ERX1707518	ERR1637185

## Sheet: ITS1
Sample_unique_name	Health_status	Constipation	Calprotectin (ug/g)	CARS	ERS (mm/h)	serum IgA (mg/ml)	File_name	Study_accession	Sample_accession	Experiment_accession	Run_accession
AD109	Autism	no	51.3	46	3	138	AUTISMO_POOL1_ITS.MID83.fastq	PRJEB15418	ERS1353205	ERX1707561	ERR1637228
AD121	Autism	NA	40.1	48	NA	71	AUTISMO_POOL1_ITS.MID86.fastq	PRJEB15418	ERS1353206	ERX1707562	ERR1637229
AD122	Autism	yes	114.6	50	2	192	AUTISMO_POOL1_ITS.MID88.fastq	PRJEB15418	ERS1353207	ERX1707563	ERR1637230
AD128	Autism	no	36.9	39	4	207	AUTISMO_POOL2_ITS.MID4.fastq	PRJEB15418	ERS1353229	ERX1707564	ERR1637231
AD14	Autism	no	12.4	40	21	137	AUTISMO_POOL1_ITS.MID4.fastq	PRJEB15418	ERS1353195	ERX1707565	ERR1637232
AD152	Autism	no	33.5	42	60	88	AUTISMO_POOL2_ITS.MID6.fastq	PRJEB15418	ERS1353233	ERX1707566	ERR1637233
AD156	Autism	no	35.9	48	22	147	AUTISMO_POOL2_ITS.MID10.fastq	PRJEB15418	ERS1353209	ERX1707567	ERR1637234
AD169	Autism	NA	135.7	40	18	63	AUTISMO_POOL2_ITS.MID11.fastq	PRJEB15418	ERS1353212	ERX1707568	ERR1637235
AD170	Autism	NA	101.8	56	NA	NA	AUTISMO_POOL2_ITS.MID21.fastq	PRJEB15418	ERS1353224	ERX1707569	ERR1637236
AD18	Autism	no	150	42	2	89	AUTISMO_POOL1_ITS.MID6.fastq	PRJEB15418	ERS1353199	ERX1707570	ERR1637237
AD185	Autism	no	57.8	50	2	34	AUTISMO_POOL2_ITS.MID23.fastq	PRJEB15418	ERS1353225	ERX1707571	ERR1637238
AD186	Autism	NA	45.5	46	17	156	AUTISMO_POOL2_ITS.MID35.fastq	PRJEB15418	ERS1353226	ERX1707572	ERR1637239
AD194	Autism	no	41	50	22	296	AUTISMO_POOL2_ITS.MID37.fastq	PRJEB15418	ERS1353227	ERX1707573	ERR1637240
AD196	Autism	no	36	48	2	54	AUTISMO_POOL2_ITS.MID39.fastq	PRJEB15418	ERS1353228	ERX1707574	ERR1637241
AD197	Autism	no	15	42	8	281	AUTISMO_POOL2_ITS.MID47.fastq	PRJEB15418	ERS1353230	ERX1707575	ERR1637242
AD198	Autism	no	74.4	48	25	70	AUTISMO_POOL2_ITS.MID52.fastq	PRJEB15418	ERS1353231	ERX1707576	ERR1637243
AD202	Autism	yes	23.1	57	NA	153	AUTISMO_POOL2_ITS.MID59.fastq	PRJEB15418	ERS1353232	ERX1707577	ERR1637244
AD203	Autism	no	15	35	8	156	AUTISMO_POOL2_ITS.MID62.fastq	PRJEB15418	ERS1353234	ERX1707578	ERR1637245
AD204	Autism	no	403.9	40	12	66	AUTISMO_POOL2_ITS.MID65.fastq	PRJEB15418	ERS1353235	ERX1707579	ERR1637246
AD208	Autism	no	15	52	5	188	AUTISMO_POOL2_ITS.MID68.fastq	PRJEB15418	ERS1353236	ERX1707580	ERR1637247
AD216	Autism	no	15	48	4	54	AUTISMO_POOL2_ITS.MID70.fastq	PRJEB15418	ERS1353237	ERX1707581	ERR1637248
AD258	Autism	yes	NA	32	28	82	AUTISMO_POOL2_ITS.MID81.fastq	PRJEB15418	ERS1353238	ERX1707582	ERR1637249
AD259	Autism	no	83.4	42	NA	75	AUTISMO_POOL2_ITS.MID83.fastq	PRJEB15418	ERS1353239	ERX1707583	ERR1637250
AD26	Autism	no	8	39	8	158	AUTISMO_POOL1_ITS.MID10.fastq	PRJEB15418	ERS1353172	ERX1707584	ERR1637251
AD260	Autism	yes	22.4	36	NA	70	AUTISMO_POOL2_ITS.MID86.fastq	PRJEB15418	ERS1353240	ERX1707585	ERR1637252
AD262	Autism	NA	80.7	40	NA	NA	AUTISMO_POOL2_ITS.MID88.fastq	PRJEB15418	ERS1353241	ERX1707586	ERR1637253
AD27	Autism	no	14.6	45	2	26	AUTISMO_POOL1_ITS.MID11.fastq	PRJEB15418	ERS1353175	ERX1707587	ERR1637254
AD28	Autism	NA	28.1	45	6	161	AUTISMO_POOL1_ITS.MID21.fastq	PRJEB15418	ERS1353190	ERX1707588	ERR1637255
AD29	Autism	yes	55.2	52	22	97	AUTISMO_POOL1_ITS.MID23.fastq	PRJEB15418	ERS1353191	ERX1707589	ERR1637256
AD30	Autism	no	10.9	54	7	181	AUTISMO_POOL1_ITS.MID35.fastq	PRJEB15418	ERS1353192	ERX1707590	ERR1637257
AD31	Autism	no	20.3	40	4	67	AUTISMO_POOL1_ITS.MID37.fastq	PRJEB15418	ERS1353193	ERX1707591	ERR1637258
AD32	Autism	no	23.7	46	2	75	AUTISMO_POOL1_ITS.MID39.fastq	PRJEB15418	ERS1353194	ERX1707592	ERR1637259
AD40	Autism	no	77.6	57	7	234	AUTISMO_POOL1_ITS.MID47.fastq	PRJEB15418	ERS1353196	ERX1707593	ERR1637260
AD48	Autism	no	91.2	56	30	129	AUTISMO_POOL1_ITS.MID52.fastq	PRJEB15418	ERS1353197	ERX1707594	ERR1637261
AD49	Autism	no	9.8	50	2	55	AUTISMO_POOL1_ITS.MID59.fastq	PRJEB15418	ERS1353198	ERX1707595	ERR1637262
AD61	Autism	no	11.2	56	8	280	AUTISMO_POOL1_ITS.MID62.fastq	PRJEB15418	ERS1353200	ERX1707596	ERR1637263
AD62	Autism	no	44.1	50	2	225	AUTISMO_POOL1_ITS.MID65.fastq	PRJEB15418	ERS1353201	ERX1707597	ERR1637264
AD67	Autism	no	123.7	55	4	176	AUTISMO_POOL1_ITS.MID68.fastq	PRJEB15418	ERS1353202	ERX1707598	ERR1637265
AD89	Autism	no	33.2	52	8	60	AUTISMO_POOL1_ITS.MID70.fastq	PRJEB15418	ERS1353203	ERX1707599	ERR1637266
AD95	Autism	no	47.5	33	11	133	AUTISMO_POOL1_ITS.MID81.fastq	PRJEB15418	ERS1353204	ERX1707600	ERR1637267
HC13	Neurotypical	no	NA	NA	NA	NA	AUTISMO_POOL2_ITS.MID142.fastq	PRJEB15420	ERS1353835	ERX1707654	ERR1637319
HC20	Neurotypical	no	NA	NA	NA	NA	AUTISMO_POOL2_ITS.MID144.fastq	PRJEB15420	ERS1353836	ERX1707655	ERR1637320
HC21	Neurotypical	no	NA	NA	NA	NA	AUTISMO_POOL1_ITS.MID144.fastq	PRJEB15420	ERS1353843	ERX1707662	ERR1637327
HC22	Neurotypical	no	NA	NA	NA	NA	AUTISMO_POOL2_ITS.MID141.fastq	PRJEB15420	ERS1353838	ERX1707657	ERR1637322
HC23	Neurotypical	no	NA	NA	NA	NA	AUTISMO_POOL2_ITS.MID143.fastq	PRJEB15420	ERS1353839	ERX1707658	ERR1637323
HC30	Neurotypical	no	NA	NA	NA	NA	AUTISMO_POOL1_ITS.MID146.fastq	PRJEB15420	ERS1353840	ERX1707659	ERR1637324
HC45	Neurotypical	no	NA	NA	NA	NA	AUTISMO_POOL2_ITS.MID145.fastq	PRJEB15420	ERS1353841	ERX1707660	ERR1637325
HC47	Neurotypical	no	NA	NA	NA	NA	AUTISMO_POOL2_ITS.MID146.fastq	PRJEB15420	ERS1353842	ERX1707661	ERR1637326
HC48	Neurotypical	no	NA	NA	NA	NA	AUTISMO_POOL1_ITS.MID145.fastq	PRJEB15420	ERS1353837	ERX1707656	ERR1637321
NT1	Neurotypical	no	NA	NA	NA	NA	AUTISMO_POOL1_ITS.MID97.fastq	PRJEB15418	ERS1353208	ERX1707601	ERR1637268
NT10	Neurotypical	no	15.00	NA	NA	NA	AUTISMO_POOL1_ITS.MID117.fastq	PRJEB15418	ERS1353179	ERX1707602	ERR1637269
NT11	Neurotypical	no	73.8	NA	NA	NA	AUTISMO_POOL1_ITS.MID119.fastq	PRJEB15418	ERS1353180	ERX1707603	ERR1637270
NT12	Neurotypical	no	15.00	NA	NA	NA	AUTISMO_POOL1_ITS.MID126.fastq	PRJEB15418	ERS1353182	ERX1707604	ERR1637271
NT13	Neurotypical	yes	119.4	NA	NA	NA	AUTISMO_POOL1_ITS.MID124.fastq	PRJEB15418	ERS1353181	ERX1707605	ERR1637272
NT14	Neurotypical	no	15.00	NA	NA	NA	AUTISMO_POOL1_ITS.MID131.fastq	PRJEB15418	ERS1353183	ERX1707606	ERR1637273
NT15	Neurotypical	yes	15.00	NA	NA	NA	AUTISMO_POOL1_ITS.MID135.fastq	PRJEB15418	ERS1353184	ERX1707607	ERR1637274
NT16	Neurotypical	yes	97.00	NA	NA	NA	AUTISMO_POOL1_ITS.MID136.fastq	PRJEB15418	ERS1353185	ERX1707608	ERR1637275
NT17	Neurotypical	no	31.3	NA	NA	NA	AUTISMO_POOL1_ITS.MID137.fastq	PRJEB15418	ERS1353186	ERX1707609	ERR1637276
NT18	Neurotypical	no	73.2	NA	NA	NA	AUTISMO_POOL2_ITS.MID97.fastq	PRJEB15418	ERS1353242	ERX1707610	ERR1637277
NT19	Neurotypical	no	20.2	NA	NA	NA	AUTISMO_POOL2_ITS.MID102.fastq	PRJEB15418	ERS1353210	ERX1707611	ERR1637278
NT2	Neurotypical	no	NA	NA	NA	NA	AUTISMO_POOL1_ITS.MID141.fastq	PRJEB15418	ERS1353187	ERX1707612	ERR1637279
NT20	Neurotypical	no	62.5	NA	NA	NA	AUTISMO_POOL2_ITS.MID103.fastq	PRJEB15418	ERS1353211	ERX1707613	ERR1637280
NT21	Neurotypical	yes	15	NA	NA	NA	AUTISMO_POOL2_ITS.MID112.fastq	PRJEB15418	ERS1353213	ERX1707614	ERR1637281
NT22	Neurotypical	no	50.5	NA	NA	NA	AUTISMO_POOL2_ITS.MID114.fastq	PRJEB15418	ERS1353214	ERX1707615	ERR1637282
NT23	Neurotypical	no	15	NA	NA	NA	AUTISMO_POOL2_ITS.MID115.fastq	PRJEB15418	ERS1353215	ERX1707616	ERR1637283
NT24	Neurotypical	no	74.4	NA	NA	NA	AUTISMO_POOL2_ITS.MID117.fastq	PRJEB15418	ERS1353216	ERX1707617	ERR1637284
NT25	Neurotypical	no	99.1	NA	NA	NA	AUTISMO_POOL2_ITS.MID119.fastq	PRJEB15418	ERS1353217	ERX1707618	ERR1637285
NT26	Neurotypical	yes	26.8	NA	NA	NA	AUTISMO_POOL2_ITS.MID126.fastq	PRJEB15418	ERS1353219	ERX1707619	ERR1637286
NT27	Neurotypical	yes	15	NA	NA	NA	AUTISMO_POOL2_ITS.MID124.fastq	PRJEB15418	ERS1353218	ERX1707620	ERR1637287
NT28	Neurotypical	no	75.8	NA	NA	NA	AUTISMO_POOL2_ITS.MID131.fastq	PRJEB15418	ERS1353220	ERX1707621	ERR1637288
NT29	Neurotypical	yes	25.7	NA	NA	NA	AUTISMO_POOL2_ITS.MID135.fastq	PRJEB15418	ERS1353221	ERX1707622	ERR1637289
NT3	Neurotypical	no	NA	NA	NA	NA	AUTISMO_POOL1_ITS.MID102.fastq	PRJEB15418	ERS1353173	ERX1707623	ERR1637290
NT30	Neurotypical	yes	69.5	NA	NA	NA	AUTISMO_POOL2_ITS.MID136.fastq	PRJEB15418	ERS1353222	ERX1707624	ERR1637291
NT31	Neurotypical	yes	27.2	NA	NA	NA	AUTISMO_POOL2_ITS.MID137.fastq	PRJEB15418	ERS1353223	ERX1707625	ERR1637292
NT4	Neurotypical	no	NA	NA	NA	NA	AUTISMO_POOL1_ITS.MID142.fastq	PRJEB15418	ERS1353188	ERX1707626	ERR1637293
NT5	Neurotypical	no	NA	NA	NA	NA	AUTISMO_POOL1_ITS.MID103.fastq	PRJEB15418	ERS1353174	ERX1707627	ERR1637294
NT6	Neurotypical	no	NA	NA	NA	NA	AUTISMO_POOL1_ITS.MID143.fastq	PRJEB15418	ERS1353189	ERX1707628	ERR1637295
NT7	Neurotypical	no	NA	NA	NA	NA	AUTISMO_POOL1_ITS.MID112.fastq	PRJEB15418	ERS1353176	ERX1707629	ERR1637296
NT8	Neurotypical	yes	500.00	NA	NA	NA	AUTISMO_POOL1_ITS.MID114.fastq	PRJEB15418	ERS1353178	ERX1707631	ERR1637298
NT9	Neurotypical	yes	98.2	NA	NA	NA	AUTISMO_POOL1_ITS.MID115.fastq	PRJEB15418	ERS1353177	ERX1707630	ERR1637297
